# Supplementary material for: A Rational Design of a CoS2-CoSe2 Heterostructure for the Catalytic Conversion of Polysulfides in Lithium-Sulfur Batteries
Source: Materials (Basel). 2023 May 26;16(11):3992. doi: 10.3390/ma16113992 (PMC10254419; doi:10.3390/ma16113992)
Supplement: Supplementary file 1 [file materials-16-03992-s001.zip]

Archive with 1 entries (1 files):
- materials-2362876-supplementary.pdf
